# Supplementary material for: Co-delivery of resolvin D1 and antibiotics with nanovesicles to lungs resolves inflammation and clears bacteria in mice
Source: Commun Biol. 2020 Nov 16;3:680. doi: 10.1038/s42003-020-01410-5 (PMC7669882; doi:10.1038/s42003-020-01410-5)
Supplement: Supplementary file 3 — Supplementary Data 1 [file 42003_2020_1410_MOESM3_ESM.xlsx]

## Sheet: Fig 2B
Sizes and zeta potentials of NVs and neutrophils
			NVs size (nm)	NVs zeta potential (mV)	Neutrophils zeta potential (mV)
			208	-15.8	-12.8
			193.3	-14.9	-17.3
			200.6	-19.6	-12.5
			187	-12.5	-16.3
			203	-12.8	-13.5
			197	-13.6	-13.9
		Ave	198.15	-14.8667	-14.3833
		SD	7.42583	2.63641	1.96206

## Sheet: Fig 2E
Components of NVs
	Proteins (%)		Phospholipids (%)		Carbohydarates (%)
	NVs	RBCVs	NVs	RBCVs	NVs	RBCVs
	50.34	50.13	23.96	25.58	3.77	3.23
	52.1	52.05	24.69	29.29	4.45	4.69
	53.58	50.84	26.04	27.02	3.83	4.15
Ave	52.0067	51.0067	24.8967	27.2967	4.01667	4.02333
SD	1.62202	0.97079	1.05529	1.87041	0.376475	0.738196

## Sheet: Fig 3D
Photons (10^8/S)
	2 h			10 h
	Saline+NVs	LPS+NVs	LPS+RBCVs	Saline+NVs	LPS+NVs	LPS+RBCVs
	3.8	6.3	3.7	1.8	12.1	2.6
	3.2	5.4	4.2	1.5	11.6	3.6
	3.6	6.5	4.7	1.9	17.2	3.9
Ave	3.53333	6.06667	4.2	1.73333	13.6333	3.36667
SD	0.305505	0.585947	0.5	0.208167	3.09892	0.680686

## Sheet: Fig 3E
Biodistribution of DiR (ng/100 mg tissue)
	2 h			10 h
	Saline+NVs	LPS+NVs	LPS+RBCVs	Saline+NVs	LPS+NVs	LPS+RBCVs
	0.102	0.251	0.147	0.02	0.282	0.055
	0.073	0.178	0.091	0.044	0.348	0.124
	0.152	0.267	0.098	0.079	0.339	0.067
Ave	0.109	0.232	0.112	0.0476667	0.323	0.082
SD	0.0399625	0.0474447	0.0305123	0.0296704	0.0357911	0.0368646

## Sheet: Fig 3F
Pharmacokinetics of NVs and RBCVs
	Time(h)	0.5	1	2	4	8	12	18	24
	PBS+NVs	95.0807	93.2023	70.62	58.4057	42.4379	35.5395	29.466	20.7085
		104.119	102.613	69.1865	61.0365	36.616	33.8993	27.3143	18.9576
		100.8	98.9578	69.3032	60.9211	39.0769	34.1194	26.8902	20.8831
	Ave	100	98.2578	69.7032	60.1211	39.3769	34.5194	27.8901	20.1831
	SD	4.57209	4.74442	0.796073	1.4867	2.92254	0.890277	1.38108	1.06486
	LPS+NVs	97.6557	91.7016	51.7903	48.0521	33.7057	21.5993	26.0405	18.798
		101.544	81.8153	60.2584	38.1658	26.0006	28.4589	21.0041	24.7179
		100.8	86.1585	56.6244	42.5089	30.3032	24.7291	20.2223	18.758
	Ave	100	86.5585	56.2244	42.9089	30.0032	24.9291	22.4223	20.758
	SD	2.06403	4.95527	4.24819	4.95527	3.86127	3.43415	3.15775	3.4295
	PBS+RBCVs	103.848	92.6701	60.7731	56.0555	38.9313	26.4288	19.7904	19.3439
		95.3521	95.1898	72.9044	51.8774	43.2312	33.8543	27.4406	23.4626
		100.8	93.6299	67.4388	53.6665	41.3812	30.4415	23.7655	21.5532
	Ave	100	93.8299	67.0388	53.8665	41.1812	30.2415	23.6655	21.4532
	SD	4.30399	1.2717	6.07552	2.09621	2.15689	3.71678	3.82609	2.06115
	LPS+RBCVs	101.943	99.2221	72.279	54.7962	40.1602	28.235	19.3569	17.8467
		97.2575	94.9379	66.4211	56.9518	42.1067	33.5926	26.9341	20.3302
		100.8	96.63	69.2	56.324	41.4335	31.2138	23.2955	18.6385
	Ave	100	96.93	69.3	56.024	41.2335	31.0138	23.1955	18.9385
	SD	2.44284	2.15778	2.93025	1.1087	0.988529	2.68439	3.78957	1.26862

## Sheet: Fig 4B
Neutrophil count (X10^4)
			Time (h)	0	12	24	60	96
	Groups
	I	Control		0.12	3.92	6.05	3.08	0.924
				0.162	2.12	4.386	2.6	0.896
				0.108	3.245	4.95	2.88	1.209
			Ave	0.13	3.095	5.12867	2.85333	1.00967
			SD	0.0283549	0.909327	0.846266	0.241109	0.173194
	II	RvD1
				0.12	2.4192	2.4192	0.904	0.119
				0.162	1.7928	3.7848	0.9552	0.399
				0.108	2.2616	3.2896	0.912	0.546
			Ave	0.13	2.15787	3.16453	0.923733	0.354667
			SD	0.0283549	0.325829	0.691337	0.0275429	0.216925
	III	RvD1-Vesicles
				0.12	0.9693	2.2	0.2448	0.3
				0.162	1.4634	1.3596	0.3348	0.175
				0.108	0.9792	2.205	0.2702	0.152
			Ave	0.13	1.1373	1.92153	0.283267	0.209
			SD	0.0283549	0.282454	0.486655	0.046401	0.079643

## Sheet: Fig 4C
Proteins in lavage fluids (mg/ml)
			Time (h)	0	12	24	60	96
	Groups
	I	Control		0.192	0.346	0.425	0.315	0.21
				0.168	0.332	0.439	0.278	0.198
				0.206	0.382	0.402	0.267	0.238
			Ave	0.188667	0.353333	0.422	0.286667	0.215333
			SD	0.019218	0.0257941	0.0186815	0.0251462	0.0205264
	II	RvD1
				0.192	0.301	0.375	0.227	0.17
				0.168	0.346	0.345	0.246	0.197
				0.206	0.301	0.361	0.271	0.239
			Ave	0.188667	0.316	0.360333	0.248	0.202
			SD	0.019218	0.0259808	0.0150111	0.0220681	0.0347707
	III	RvD1-Vesicles
				0.192	0.234	0.258	0.196	0.201
				0.168	0.249	0.213	0.189	0.178
				0.206	0.21	0.28	0.198	0.162
			Ave	0.188667	0.231	0.250333	0.194333	0.180333
			SD	0.019218	0.0196723	0.0341516	0.00472582	0.0196044

## Sheet: Fig 4E
TNF-a (pg/ml)
			Time (h)	0	12	24	60	96
	Groups
	I	Control		0	189.945	0	0	0
				0	165.424	0	0	0
				0	141.988	0	0	0
			Ave	0	165.786	0	0	0
			SD	0	23.9805	0	0	0
	II	RvD1
				0	123	0	0	0
				0	105.231	0	0	0
				0	102.321	0	0	0
			Ave	0	110.184	0	0	0
			SD	0	11.1939	0	0	0
	III	RvD1-Vesicles
				0	76.9693	0	0	0
				0	17.4634	0	0	0
				0	16.9792	0	0	0
			Ave	0	37.1373	0	0	0
			SD	0	34.4964	0	0	0

## Sheet: Fig 4F
IL-1beta(pg/ml)
			Time (h)	0	12	24	60	96
	Groups
	I	Control		0	90.653	271.768	233.43	110.342
				0	76.6	135.234	241.432	70.332
				0	32.9	211.439	212.123	58.124
			Ave	0	66.7177	206.147	228.995	79.5993
			SD	0	30.1181	68.4207	15.1495	27.3147
	II	RvD1
				0	0	99.156	209.825	79.301
				0	0	79.124	180.923	29.101
				0	0	69.929	187.389	30.009
			Ave	0	0	82.7363	192.712	46.137
			SD	0	0	14.9446	15.1685	28.7245
	III	RvD1-Vesicles
				0	0	30.123	119.987	0
				0	0	68.598	131.354	0
				0	0	13.238	62.214	0
			Ave	0	0	37.3197	104.518	0
			SD	0	0	28.373	37.0749	0

## Sheet: Fig 4G
IL-6 (pg/ml)
			Time (h)	0	12	24	60	96
	Groups
	I	Control		0	935.145	114.238	48.474	0
				0	639.234	79.347	39.045	0
				0	859.123	84.578	33.687	0
			Ave	0	811.167	92.721	40.402	0
			SD	0	153.674	18.8169	7.48632	0
	II	RvD1
				0	269.298	56.142	44.542	0
				0	200.552	70.124	24.507	0
				0	195.312	51.412	27.396	0
			Ave	0	221.721	59.226	32.1483	0
			SD	0	41.2864	9.72975	10.83	0
	III	RvD1-Vesicles
				0	137.328	32.623	0	0
				0	98.258	32.336	0	0
				0	109.254	39.874	0	0
			Ave	0	114.947	34.9443	0	0
			SD	0	20.1475	4.27163	0	0

[truncated: 19 more sheets: Fig 4H, Fig 4I, Fig 4J, Fig 5C, Fig 5E, Fig 5F, Fig 6C, Fig 6D, Fig 6E, Fig 6F, Fig 6G, Fig S5B, Fig S7, Fig S8, Fig S10A, Fig S10B, Fig S14, Fig S15A, Fig S15B]
